# Supplementary material for: Associations between Dietary Patterns, Anthropometric and Cardiometabolic Indices and the Number of MetS Components in Polish Adults with Metabolic Disorders
Source: Nutrients. 2023 May 9;15(10):2237. doi: 10.3390/nu15102237 (PMC10224261; doi:10.3390/nu15102237)
Supplement: Supplementary file 1 [file nutrients-15-02237-s001.zip]

Archive with 1 entries (1 files):
- nutrients-2373804-supplementary.pdf
